# Supplementary material for: Simultaneous Catechol and Hydroquinone Detection with Laser Fabricated MOF-Derived Cu-CuO@C Composite Electrochemical Sensor
Source: Materials (Basel). 2023 Nov 18;16(22):7225. doi: 10.3390/ma16227225 (PMC10673110; doi:10.3390/ma16227225)
Supplement: Supplementary file 1 [file materials-16-07225-s001.zip]

Archive with 1 entries (1 files):
- materials-2699544-supplementary.pdf
